# Supplementary material for: Novel Aurora A Kinase Inhibitor Fangchinoline Enhances Cisplatin–DNA Adducts and Cisplatin Therapeutic Efficacy in OVCAR-3 Ovarian Cancer Cells-Derived Xenograft Model
Source: Int J Mol Sci. 2022 Feb 7;23(3):1868. doi: 10.3390/ijms23031868 (PMC8836832; doi:10.3390/ijms23031868)
Supplement: Supplementary file 1 [file ijms-23-01868-s001.zip]

Archive with 1 entries (1 files):
- ijms-1575407-supplementary.pdf
